# Supplementary material for: Glibenclamide, a Sur1-Trpm4 antagonist, does not improve outcome after collagenase-induced intracerebral hemorrhage
Source: PLoS One. 2019 May 1;14(5):e0215952. doi: 10.1371/journal.pone.0215952 (PMC6494051; doi:10.1371/journal.pone.0215952)
Supplement: S1 Dataset — (XLSX) [file pone.0215952.s001.xlsx]

## Sheet: Exp 1
Animal	Group	Pre-Core Probe Glucose	Pre ICH Glucose	Pre-Euth Glucose	Hematoma Volume	Activity Hour 1	Activity Hour 2	Activity Hour 3	Activity Hour 4	Activity Hour 5	Activity Hour 6	Activity Hour 7	Activity Hour 8	Activity Hour 9	Activity Hour 10	Activity Hour 11	Activity Hour 12	Activity Hour 13	Activity Hour 14	Activity Hour 15	Activity Hour 16	Activity Hour 17	Activity Hour 18	Activity Hour 19	Activity Hour 20	Activity Hour 21	Activity Hour 22	Activity Hour 23	Temperature Hour 0	Temperature Hour 1	Temperature Hour 2	Temperature Hour 3	Temperature Hour 4	Temperature Hour 5	Temperature Hour 6	Temperature Hour 7	Temperature Hour 8	Temperature Hour 9	Temperature Hour 10	Temperature Hour 11	Temperature Hour 12	Temperature Hour 13	Temperature Hour 14	Temperature Hour 15	Temperature Hour 16	Temperature Hour 17	Temperature Hour 18	Temperature Hour 19	Temperature Hour 20
12374	Glibenclamide	8	8.9	6.8	13.26	1.835	1.455	-1.67	-1.653	-0.033	3.124	0.397	-0.248	-1.174	2.38	-4.181	-1.719	8	-4.479	-9.928	4.645	-2.397	-5.388	-1.603	-7.024	-0.661	1.439	4.628	0.25	-0.023	-0.404	-0.126	0.145	0.693	0.545	0.553	0.057	0.675	-0.118	0.149	0.467	-0.01	-0.151	-0.173	-0.024	-0.791	-0.237	-0.067	0.515
12375	Vehicle	7	5.3	6.8	9.14	2.546	0.958	-3.619	0.644	0.049	0.083	-0.265	0.215	-0.943	-0.76	1.587	-0.512	-1.339	-3.769	-4.235	-1.24	-8.231	-4.099	-2.215	-5.207	-2.578	-4.661	-3.239	0.209	-0.673	-0.612	0.008	0.447	0.592	0.443	0.787	1.13	1.441	1.054	0.34	0.58	0.436	0.544	0.341	0.51	0.584	-0.119	0.119	0.096
12376	Vehicle	7.8	7.8	6	10.67	3.339	-7.075	1.835	0.661	1.256	-7.752	-0.611	2.827	0.628	-0.529	-1.917	-3.108	-7.587	-6.488	-2.38	-5.272	-8.05	-3.504	-3.074	-6.81	-5.818	-0.331	-0.876	-0.876	0.148	0.527	1.302	1.339	1.612	1.591	1.422	0.893	0.458	0.183	0.242	0.124	0.352	-0.155	0.52	0.127	-0.197	0.17	0.103	0.572
12377	Glibenclamide	8.4	5.5	6.8	13.96	0.248	1.57	3.058	-0.281	-3.124	1.801	0.165	-6.364	-4.975	-4.132	-7.323	-5.282	4.777	-1.223	-12.281	-5.371	-3.57	0.628	5.62	2.611	-0.248	0.166	-2.43	-7.545	-0.543	0.284	0.77	0.246	0.555	0.041	0.109	0.211	0.105	0.025	-0.106	0.444	0.354	0.183	0.16	0.382	0.538	0.813	0.314	0.494
12378	Vehicle	6	7	7.1	19.47	2.099	2.181	1.107	0.843	-0.479	0	-4.743	4.066	-1.917	-14.628	-1.768	-4.218	-5.405	-1.652	-2.562	2.876	0.512	1.273	-5.537	1.057	-0.76	0.959	-10.496	-13.441	-0.297	0.443	0.395	0.324	0.617	0.325	0.156	0.223	0.164	0.372	0.517	-0.366	0.39	0.303	0.305	0.059	0.417	0.15	0.323	0.806
12379	Glibenclamide	7.1	6.4	6	16.06	2.545	1.207	5.835	-1.868	-1.371	36.396*	0.066	-1.818	-1.636	-1.306	-2.284	-5.273	-8.05	2.115	0.281	-3.768	-1.934	-0.05	-4.016	-0.049	-1.074	0.645	-4.083	0.069	-0.287	0.54	0.313	0.482	0.376	-0.209	-0.053	0.27	-0.205	0.067	0.448	0.26	0.474	0.148	0.477	0.017	-0.169	0.131	-0.079	0.238
12380	Glibenclamide	8	7.9	6.9	13.99	1.983	0.744	2.513	-6.033	-0.777	-1.422	-2.132	-0.198	1.256	-8.132	-8.529	-6.777	-0.645	-3.785	-10.535	-11.835	-14.132	1.074	-0.694	-4.066	-5.967	-8.678	-3.868	0.752	-0.166	0.168	-0.093	-0.187	-0.077	-0.377	0.008	-0.031	0.195	0.202	0.669	0.683	0.461	0.213	0.809	0.551	0.279	0.719	0.409	0.215
12381	Glibenclamide	9.2	5.9	6.5	22.52	0.199	3.157	2.166	-0.463	-1.471	-1.339	2.132	-1.025	-1.967	-4.579	-4.992	-7.009	-8.297	-3.452	-2.776	-5.124	1.405	-2.149	-1.455	-2.496	-5.157	-7.256	1.091	-0.026	0.136	0.189	0.923	0.43	0.343	1.023	0.53	0.753	0.641	0.162	0.074	0.048	0.013	0.189	0.163	0.452	0.25	0.403	0.538	0.3
12382	Vehicle	6.8	6.8	7.1	19.97	-0.695	2.579	6.364	-3.669	-1.157	1.438	3.042	-8.611	-8.116	-0.496	-3.24	-3.007	-3.289	-4.975	-1.554	-2.314	-2.909	0.793	-0.925	-0.247	-0.48	0.083	-0.215	-6.187	-0.426	0.189	0.694	0.425	0.429	0.584	0.225	0.355	0.3	0.252	0.332	0.288	0.216	0.448	0.302	0.481	0.341	0.197	0.669	0.659
12383	Excluded due to mortality
12384	Glibenclamide	8	7.8	6.7	12.49	0.05	1.388	1.339	0.611	-0.066	0.976	2.661	-4.165	-1.703	-3.306	-6.545	-0.51	1.454	-0.033	-0.149	0.777	0.892	-3.735	-3.686	-0.893	-0.049	0.809	0.083	-0.982	-0.234	-0.034	0.37	0.344	0.557	0.332	-0.036	0.344	-0.122	-0.045	0.409	0.431	0.499	0.407	0.516	0.397	0.263	0.195	0.348	0.921
12385	Vehicle	9.7	8.5	7.4	17.5	4.876	1.835	-0.43	-4.529	1.223	-1.785	2.992	-9.422	2.248	-2.876	-5.282	1.355	-8.562	-0.033	8.76	-6.678	-3.719	1.454	0.198	0.529	-2.893	0.975	-3.008	-2.104	-1.179	-0.904	-0.392	0.281	0.609	0.322	0.703	0.52	0.636	-0.158	-0.012	0.095	0.175	-0.003	-0.402	-0.422	-0.017	0.054	1.013	1.54
[truncated: 3 more columns]

## Sheet: Exp 2
Animal	Group	NDS Baseline	NDS Day 3	NDS Difference	Pre-ICH Glucose	Day 3 Glucose	Ipsi Striatum Water	Contra Striatum Water	Ipsi Cortex Water	Contra Cortex Water	Cerebellum Water	Ipsi Gd (ppm/gram)	Contra Gd (ppm/gram)	Ipsi Fe (ppm/gram)	Contra Fe (ppm/gram)	Ipsi Na (ppm/gram)	Contra Na (ppm/gram)	Ipsi K (ppm/gram)	Contra K (ppm/gram)	Ipsi Mg (ppm/gram)	Ipsi P (ppm/gram)	Ipsi Ca (ppm/gram)	Ipsi Mn (ppm/gram)	Ipsi Cu (ppm/gram)	Ipsi Zn (ppm/gram)	Ipsi Se (ppm/gram)	Contra Mg (ppm/gram)	Contra P (ppm/gram)	Contra Ca (ppm/gram)	Contra Mn (ppm/gram)	Contra Cu (ppm/gram)	Contra Zn (ppm/gram)	Contra Se (ppm/gram)
12456	Vehicle	0	9	9	8.5	8.9	84.116	77.7778	79.9521	78.9021	78.3061	155.652	16.5385	230.435	212.821	7000	3602.56	6147.83	7064.1	339.13	5782.61	1252.17	0.886957	6.22609	28.7826	1.8087	328.205	6153.85	<DL	0.685897	6.10256	24.359	<DL
12458	Vehicle	0	1	1	8.1	7.2	79.878	77.014	78.5639	78.6505	77.9614	65.1515	8.83178	148.99	92.9907	4212.12	2724.3	7878.79	7850.47	386.364	6616.16	717.172	0.893939	6.41414	30.7576	1.22222	358.879	6495.33	27.1963	0.733645	5.37383	24.1589	<DL
12459	Vehicle	0	2	2	8.2	8.8	81.5565	78.3715	79.3471	78.6502	78.0402	47.5722	9.47059	173.41	103.529	4693.64	2905.88	7687.86	8352.94	386.127	6473.99	797.688	0.809249	6.24277	32.4855	0.16185	368.235	6470.59	22.2941	0.729412	6.05882	27.5882	<DL
12460	Vehicle	0	5	5	6.6	6	83.9394	78.2328	80.7469	78.5938	78.3231	140.755	7.62376	181.132	134.158	5558.49	3034.65	7849.06	8514.85	456.604	7245.28	1826.42	0.932075	17.9623	41.8868	2.03774	428.218	6881.19	215.347	0.816832	16.6832	32.9703	<DL
12461	Vehicle	0	6	6	7.4	9	83.1743	78.4753	79.9477	79.7468	78.1924	65.9794	8.22917	237.113	200	4969.07	3421.88	6701.03	9583.33	358.247	6391.75	1195.88	1.01546	13.1443	36.4433	1.2268	447.396	8020.83	455.729	1.45833	11.3021	56.7708	<DL
12463	Vehicle	1	3	2	8.7	8.9	81.8474	79.5775	79.4271	79.1171	78.0684	63.7168	14.0394	188.938	256.158	4017.7	2931.03	8539.82	8965.52	421.239	7079.65	915.929	0.986726	8.14159	38.4513	0.924779	398.03	6847.29	136.946	1.24631	8.42365	31.133	<DL
12546	Vehicle	0	3	3	6.9	6.5	78.8767	76.7507	78.9792	78.3172	77.8392	89.0173	18.6747	283.237	233.132	5589.6	3409.64	6416.19	8012.05	327.746	5953.76	1167.63	0.855491	7.39884	26.0694	1.7341	350.602	6626.51	9.21687	0.795181	7.22892	26.2048	<DL
12549	Vehicle	0	4	4	6.5	6.9	80.4949	78.2703	79.6321	78.4553	77.3885	111.194	14.1791	336.567	191.045	6723.88	4318.41	6768.66	8308.46	330.597	5977.61	1208.96	0.88806	8.28358	29.8507	1.86567	354.726	6716.42	49.602	0.79602	7.21393	28.5075	<DL
12550	Vehicle	1	8	7	8.7	7	84.0637	76.5487	79.2975	78.475	77.7275	7.875000*	1.880503*	422.5	245.283	9833.33	6081.76	4933.33	7798.74	308.333	5175	1066.67	0.7875	8.91667	28.8333	1	344.025	6352.2	34.0252	0.761006	8.23899	27.6101	<DL
12551	Vehicle	0	2	2	7	5.3	78.7906	78.5515	78.8084	78.5632	78.4791	5.021276*	2.735931*	206.383	176.623	3408.51	3770.56	7191.49	8917.75	325.957	6468.09	476.596	0.812766	4.85106	23.7021	0.425532	365.801	7272.73	79.2208	0.948052	7.01299	28.7446	<DL
12554	Vehicle	0	5	5	6.9	6.8	82.4197	77.8151	79.3463	78.1123	77.2841	6.935484*	1.098485*	316.129	287.879	6236.56	3136.36	6451.61	8409.09	391.935	6505.38	1924.73	0.865591	6.98925	30.6452	1.23656	391.667	6909.09	43.4091	0.977273	7.25	28.6364	<DL
12557	Vehicle	0	4	4	7.9	6.2	82.0847	77.5629	79.875	78.7776	77.6926	94.5455	11.1207	369.091	325	5418.18	3008.62	7027.27	8603.45	344.545	6072.73	1263.64	0.808182	9.08182	31.7273	0.636364	366.379	6594.83	28.1034	0.862069	8.56034	28.0172	<DL
12558	Vehicle	0	5	5	5.7	6.4	84.1941	79.7688	79.6501	79.3803	77.6841	159.406	12.6	447.525	527.143	6801.98	3771.43	6475.25	9228.57	347.525	6069.31	1603.96	0.869307	7.69307	33.3663	1.78218	398.571	7328.57	<DL	1.04286	9.54286	33.1429	<DL
12559	Vehicle	0	6	6	7.1	7.3	84.5214	77.6995	79.5981	78.4489	78.0174	159.21	12.1053	606.579	411.579	7986.84	3336.84	5552.63	8894.74	332.895	5657.89	1855.26	1.00395	8.69737	32.3684	2.23684	380	6694.74	<DL	0.928421	8.41053	30.3158	<DL
12560	Vehicle	0	4	4	6.8	7.9	81.8054	78.3394	78.9545	77.8368	77.33	75.2713	11.5	348.837	314.167	4961.24	3166.67	7480.62	9083.33	364.341	6790.7	1209.3	1.16279	7.44961	30.8527	1.24031	383.333	7291.67	27.9167	1.08333	7.90833	29.3333	<DL
12562	Vehicle	0	2	2	7.6	7.9	82.3067	81.0427	79.9502	78.9268	78.2575	71.1111	15.25	353.333	315	4940.74	3375	7481.48	9666.67	360.741	6674.07	925.926	0.940741	7.31852	31.2593	0.814815	403.333	7675	45.1667	0.958333	8.58333	34.0833	<DL
12454	Glibenclamide	0	3	3	6.8	9.5	81.1908	77.2128	78.9474	78.707	78.1684	97.8417	7.09091	202.158	144.628	5496.4	3363.64	7165.47	7975.21	369.784	6762.59	1129.5	0.935252	6.06475	28.9928	1.17986	369.421	6685.95	<DL	0.713223	5.89256	26.6116	<DL
12455	Glibenclamide	0	1	1	7.8	8.2	83.4306	79.2994	80.6869	79.4915	78.2293	73.2394	17	216.197	144.615	5929.58	3446.15	7464.79	8846.15	397.887	6929.58	1626.76	0.957746	7.39437	30.4225	<DL	400	7153.85	13	0.760769	7.03846	26.6923	<DL
12457	Glibenclamide	0	4	4	7.6	8.9	81.9876	78.0992	79.3211	78.6067	77.8405	121.839	10.4245	195.402	106.132	5419.54	3273.59	6781.61	9150.94	347.701	6264.37	1022.99	0.942529	6.14943	28.908	1.41954	416.981	7500	54.2453	0.943396	6.46226	27.4528	<DL
12462	Glibenclamide	0	2	2	7.5	7.7	82.7862	79.5392	80.2381	79.9585	79.028	69.7674	13.2883	213.023	150.451	4120.93	3081.08	8790.7	9459.46	419.535	7023.26	888.372	1.08837	10.4651	36.9302	0.948837	423.874	7117.12	93.6937	0.927928	10.4955	31.2162	<DL
12464	Glibenclamide	0	1	1	10.2	7.2	80.3328	77.5449	79.3741	79.3445	78.5408	4.269231*	2.266667*	141.154	111.111	3315.39	2671.11	8000	8222.22	379.615	6961.54	807.692	0.992308	6.38462	33.3462	0.165385	364	6800	62.2222	0.915556	5.86667	27.6889	<DL
12465	Glibenclamide	0	6	6	6.9	7.8	81.8966	78.8018	79.3245	79.1971	78.179	67.5325	10.5978	184.849	113.587	4190.48	2989.13	6839.83	8858.69	335.065	5930.74	761.905	0.883117	6.14719	29.3074	1.29437	381.522	7065.22	31.6848	0.782609	6.52174	29.6196	<DL
12544	Glibenclamide	0	8	8	9.2	6.7	82.6291	77.7349	78.7603	78.8609	77.4802	61.7761	10.0578	203.861	227.168	4980.69	3797.69	7451.74	7919.07	372.201	6486.49	648.649	0.930502	6.87259	29.3436	1.11969	380.925	6763.01	41.6185	0.872832	6.47399	24.6821	<DL
12545	Glibenclamide	0	3	3	8.3	6.4	81.2332	77.4671	78.9514	77.9152	77.48	82.1429	9.12409	301.429	275.183	5250	3452.55	6742.86	8613.14	322.143	5814.29	971.429	0.785714	7.21429	26.7143	1.85714	373.723	6708.03	8.17518	0.846715	7.44526	27.4453	<DL
12547	Glibenclamide	0	8	8	8.3	5.7	83.3705	77.5885	79.3765	78.7992	78.1862	96.6443	18.3626	332.886	240.936	7919.46	4596.49	5409.4	8011.7	315.436	5322.15	885.906	0.838926	7.65101	27.7181	1.81208	363.158	6900.58	40.8772	0.900585	7.54386	27.7778	0.818713
12548	Glibenclamide	0	3	3	7.9	7.8	83.3837	78.9781	79.2509	78.5376	78.0136	99.3939	9.09722	304.242	270.139	7454.55	5381.94	6727.27	8888.89	353.939	6303.03	1284.85	0.90303	7.93939	30.9697	1.93939	397.222	7291.67	19.7917	0.895833	8.26389	29.375	<DL
12552	Glibenclamide	1	9	8	8.1	7.5	83.9161	77.4233	80.1724	78.619	77.1594	75.3623	10.8696	369.565	213.587	7043.48	2989.13	5210.15	7663.04	313.043	5376.81	1000	0.942029	6.85507	30.5797	1.23188	337.5	6847.83	82.6087	0.820652	6.41304	25.5435	<DL
12553	Glibenclamide	0	7	7	6.2	6.5	85.1964	77.0898	79.3027	77.9264	77.5798	86.7347	10.9459	503.061	272.297	8285.71	2918.92	4336.73	8175.68	291.837	4693.88	1428.57	0.77449	7.4898	26.3265	2.44898	346.622	6756.76	62.1622	0.858108	7.36486	27.7703	<DL
12555	Glibenclamide	0	1	1	8.8	9	80.1664	78.6543	78.1715	77.9461	77.3188	66.014	16.3043	280.42	211.957	3846.15	3005.43	6538.46	9076.09	330.07	5664.34	881.119	0.748252	6.57343	25.8042	1.25874	396.196	7282.61	78.8043	0.913043	7.5	30.5978	<DL
12556	Glibenclamide	1	1	0	5.7	5.8	80.9524	78.8618	79.6224	78.222	77.4345	80	7.47692	360.714	298.462	5114.29	3015.39	7114.29	9461.54	376.429	6342.86	1385.71	0.892857	6.62857	29	1.5	415.385	7692.31	28.3077	0.953846	6.97692	29.7692	<DL
12561	Glibenclamide	0	5	5	7.9	7.5	84.2466	78.8703	79.476	78.9395	77.8169	146.087	11.5842	433.913	380.198	6547.83	3346.53	6678.26	9287.13	342.609	6243.48	1521.74	0.895652	8.03478	31.2174	2	387.129	7386.14	<DL	0.891089	7.71287	29.901	<DL
12563	Glibenclamide	0	4	4	5.4	7.1	83.2044	79.8799	80.5399	79.5455	78.1044	80.2632	15	325.658	297.761	5598.68	3440.3	7434.21	9328.36	363.816	7039.47	1078.95	1.07895	7.03947	29.5395	1.25	393.284	7910.45	54.7761	0.992537	7.26866	32.4627	<DL

## Sheet: Exp 3
Animal ID	Group	Side of Collagenase Injection	Pellets Baseline	Pellets Day:8-10	Pellets Day:25-27	Glucose Day 0	Glucose Day 28	Lesion Volume	Baseline Injured Forelimb Ratio	Baseline Uninjured Forelimb Ratio	Baseline Injured Hindlimb Ratio	Baseline Uninjured Hindlimb Ratio	Day 7 Injured Forelimb Ratio	Day 7 Uninjured Forelimb Ratio	Day 7 Injured Hindlimb Ratio	Day 7 Uninjured Hindlimb Ratio	Day 28 Injured Forelimb Ratio	Day 28 Uninjured Forelimb Ratio	Day 28 Injured Hindlimb Ratio	Day 28 Uninjured Hindlimb Ratio
12578	Glibenclamide	Left	20.8333	6.16667	6.16667	7.9	7.2	46.47	100	92.8571	100	100	90	87.8571	100	85.7143	77.5	91.6667	93.75	92.8571
12579	Vehicle	Right	21	9.83333	9.5	6.8	7.5	39.01	93.75	85.7143	91.6667	100	93.75	93.75	100	90	93.75	88.75	100	100
12580	Vehicle	Right	13.8333	5.66667	5.66667	6.2	5.9	38.27	86.6667	87.3016	100	100	93.75	92.8571	100	91.6667	94.4444	94.4444	90	100
12581	Glibenclamide	Left	13.8333	11.3333	8.66667	6.1	6.8	23.37	83.3333	91.6667	90	100	95.4545	96.4286	100	100	88.8889	88.8889	90	100
12582	Glibenclamide	Left	15.3333	10	11.6667	7	6.5	11.67	100	84.5238	100	100	83.3333	85.7143	100	100	91.6667	92.8571	100	100
12583	Glibenclamide	Left	12.6667	4.66667	5.5	6.4	6.7	53.21	87.5	100	100	100	77.8571	81.746	83.3333	100	100	85.4167	100	90
12584	Vehicle	Left	18	7.33333	6	6.2	6.7	22.17	92.8571	100	91.6667	92.8571	74.6032	93.75	100	100	100	90	100	100
12585	Vehicle	Right	19	8.83333	7.83333	6.1	5	39.5	100	87.5	100	100	100	93.75	100	100	100	83.3333	100	91.6667
12586	Glibenclamide	Right	17.3333	12.8333	10.5	7.7	6.5	44.03	88.8889	95	100	100	93.75	85.7143	100	100	90	77.381	77.5	100
12587	Vehicle	Right	20.1667	5.5	5.83333	6.9		58.37	92.8571	100	100	100	65.1515	91.1538	100	100	100	91.6667	100	100
12588	Vehicle	Left	16.3333	11.8333	9.66667	7.8	8.7	24.36	95.4545	100	92.8571	92.8571	100	86.6071	80	100	93.75	90.2778	90	100
12589	Vehicle	Left	16.5	3.83333	3.5	7.5	6.4	33.86	100	93.75	100	100	92.8571	92.8571	100	100	93.75	100	87.5	90
12590	Vehicle	Right	20.6667	11.3333	9.66667	6.2	7.6	18.58	88.1944	81.25	100	100	100	86.6071	100	100	100	100	100	100
12591	Glibenclamide	Right	19.1667	7.16667	7.83333	8.5	6.3	53.91	92.8571	93.75	100	85.7143	91.6667	88.8889	100	90	85.7143	91.6667	100	100
12592	Glibenclamide	Right	21	3.33333	5.66667	5.6	7.1	33.48	100	83.3333	100	91.6667	73.3333	90	100	100	81.6667	90	100	100
12593	Glibenclamide	Right	19	12	12	6.2	4.8	39.94	100	85.4167	100	100	91.6667	100	100	90	90	90	100	100
12594	Glibenclamide	Left	20.1667	6.33333	6.5	8.1	6.7	36.75	100	93.75	100	100	100	100	100	100	81.25	100	100	90
12595	Glibenclamide	Left	20.1667	2.66667	3.66667	7.3	8.4	37.35	77.7778	94.4444	100	100	100	81.9444	100	90	80.1587	90.9091	100	100
12596	Vehicle	Right	14.8333	8.5	8.16667	6.9	7.8	33.54	87.1212	100	100	100	90	94.4444	100	100	83.3333	90	100	100
12597	Glibenclamide	Right	18	8	7.83333	6.8	6.9	51.28	89.2045	92.8571	100	100	92.8571	95.4545	90	100	77.0833	85.7143	91.6667	100
12598	Glibenclamide	Right	13.1667	10	8	6.1	6.3	26.07	77.381	100	100	100	100	100	100	100	61.1111	85.7143	87.5	100
12599	Vehicle	Left	15.8333	10	11.6667	7.4	7.1	13.37	91.6667	100	100	100	93.75	87.5	100	100	72.2222	74.6032	100	100
12600	Vehicle	Left	17.8333	11.5	9	5.9	6.2	31.81	93.75	100	100	100	100	100	100	100	92.8571	94.4444	100	100
12601	Vehicle	Left	15.5	7.33333	4.83333	7.6	4.8	41.69	100	92.8571	100	100	100	100	100	100	75.7143	92.8571	92.8571	100
12602	Glibenclamide	Right	17.6667	6.33333	6.5	9	5.7	21.63	91.6667	92.8571	91.6667	100	88.8889	100	87.5	90	87.1212	90	75	100
12603	Vehicle	Right	16.1667	7.16667	5.83333	7.5	6.3	40.85					82.8571	85.7143	100	100	92.8571	91.6667	90	100
12604	Glibenclamide	Right	14.5	10.1667	8.16667	7.8	6.1	42.98					88.1944	88.8889	90	93.75	87.5	87.5	91.6667	100
12605	Glibenclamide	Left	17	12.5	7.5	8.4	7	24.63									73.2143	72.2222	87.5	100
12606	Glibenclamide	Left	20.5	13	11.8333	7.8	5.6	23.91					86.1111	88.75	100	100	81.25	91.6667	100	100
12607	Vehicle	Left	13.6667	7.83333	9	5.4	6.2	18.39	83.3333	100	100	100	93.75	87.5	100	100	82.9545	90.9091	100	83.3333
12608	Vehicle	Right	21	15.5	15.5	6.2	6.6	24.63	93.75	92.8571	100	87.5	91.6667	91.6667	100	100	77.5	91.6667	100	100
12609	Vehicle	Right	18.3333	9.5	8.16667	7.5	5.1	31.34	93.75	91.6667	100	100	91.6667	100	100	100	94.4444	100	100	100
12610	Glibenclamide	Right	17.1667	11.3333	11.3333	7	6.2	27.54	100	100	100	100	90	93.75	100	100	87.5	90	100	100
12611	Glibenclamide	Left	18.6667	5.16667	4	8	5.5	26.09	78.5714	91.6667	100	100	100	84.5238	100	100	87.5	90	100	87.5
12612	Vehicle	Right	11.6667	6.66667	6.66667	6.2	6.9	35.83	94.4444	100	100	100	83.75	94.4444	100	100	88.75	93.75	90	100
12613	Vehicle	Left	6.00000*	6.000000*	5.500000*	7.4	8.4	17.03	92.8922	93.0556	92.8571	100	77.7778	77.8571	100	100	68.3333	87.5	100	100
